# Supplementary material for: Predicting the Treatment Outcomes of Antidepressants Using a Deep Neural Network of Deep Learning in Drug-Naïve Major Depressive Patients
Source: J Pers Med. 2022 Apr 26;12(5):693. doi: 10.3390/jpm12050693 (PMC9146151; doi:10.3390/jpm12050693)
Supplement: Supplementary file 1 [file jpm-12-00693-s001.zip]

Archive with 1 entries (1 files):
- jpm-1681862-supplementary.pdf
